# Supplementary material for: C2230, a preferential use- and state-dependent CaV2.2 channel blocker, mitigates pain behaviors across multiple pain models
Source: J Clin Invest. 2024 Dec 10;135(4):e177429. doi: 10.1172/JCI177429 (PMC11827853; doi:10.1172/JCI177429)
Supplement: Supporting data values [file jci-135-177429-s067.xlsx]

## Sheet: Fig. 1C
(-50 mV)													(-80 mV)
0.001 µM C2230	0.05 µM C2230	0.1 µM C2230	0.5 µM C2230	1 µM C2230	2 µM C2230	5 µM C2230	10 µM C2230	20 µM C2230	50 µM C2230	100 µM C2230	200 µM C2230		0.001 µM C2230	0.05 µM C2230	0.1 µM C2230	0.5 µM C2230	1 µM C2230	2 µM C2230	5 µM C2230	10 µM C2230	20 µM C2230	50 µM C2230	100 µM C2230	200 µM C2230
0.974	0.956		0.808	0.596		0.338	0.2364	0.0732	0.0316	0.0222	0.0148		0.9869	0.9515		0.8723	0.8011		0.6631		0.2588	0.1725	0.0555	0.0319
0.948	0.922		0.8246	0.5312		0.3474	0.2064	0.0967	0.0688	0.0422	0.0132		0.9867	0.9304		0.9009	0.8749		0.6225	0.5331	0.2745	0.1566	0.0701	0.0619
0.9557	0.911		0.8381	0.6417		0.2152	0.1066		0.0372	0.0323	0.0307		0.975	0.9416		0.8833	0.87		0.6	0.4375	0.277	0.1233	0.0566	0.03125
0.9055	0.8388		0.6666	0.4222		0.2655	0.2072	0.1594	0.0738	0.0372	0.03		0.9726	0.9178		0.863	0.8287		0.5405	0.441	0.2486	0.1136	0.0438	0.0178
0.9405	0.9004		0.6803	0.4545		0.3329	0.2048	0.1819	0.0903	0.0491	0.0377		0.9905	0.9716		0.9386	0.882		0.7641	0.4811	0.2957	0.1566	0.0523	0.0183
		0.8222	0.5365	0.3449		0.2038	0.1559						0.9848	0.9696		0.909	0.8535		0.7525	0.5252	0.25	0.1383	0.0786	0.0576
		0.9236	0.6909	0.5503		0.2982	0.1782	0.103					0.9615	0.9175		0.8681	0.7802		0.5769	0.3956	0.2346	0.0906	0.28	0.0181
		0.9419	0.6715	0.4646		0.2922	0.1724	0.1416					0.9654	0.9174			0.8033	0.7787	0.6452	0.5095	0.2742		0.0277
		0.8824	0.7039	0.502		0.2618	0.1834	0.1471	0.0706				0.9673	0.9196			0.8084	0.7383	0.6589	0.4107	0.2668		0.0411
		0.8975	0.7285	0.4896		0.2244	0.1734								0.8921	0.8382			0.6584	0.5297	0.461
		0.9115	0.7067	0.5356		0.3	0.2423	0.175	0.0759						0.9527	0.8722			0.7225	0.555	0.2493	0.0806	0.05419
0.8683		0.7197		0.4315	0.366	0.243	0.133	0.0825		0.0142										0.5382	0.2958	0.124	0.0812
																				0.4658	0.2432	0.1224	0.0683
															0.9172	0.8364			0.6128	0.383

## Sheet: Fig. 1E
Time (s)	Bath								20 µM C2230								Wash-out								Bath							DMSO							Wash-out
0	1	0.98374	1	0.995763	1	1	1	1																	0.998533	0.93608	1	0.988472	0.988189	1	0.995595
5	0.969697	0.943089	0.984009	1	0.996865	0.987755	0.989474	0.969231																	1	0.946113	0.987986	0.999171	0.988189	0.988806	1
10	1	1	0.966951	0.987288	0.981191	0.971429	0.973684	0.938462																	0.953389	0.955073	0.979199	0.994198	0.980315	0.996269	0.995595
15	0.95671	0.99187	0.958422	0.987288	0.959248	0.95102	0.952632	0.907692																	0.952803	0.950088	0.971345	0.992729	0.992126	0.992537	0.985316
20	0.948052	0.97561	0.98081	0.991525	0.968652	0.934694	0.936842	0.861538																	0.949526	0.964664	0.96001	0.996195	0.988189	0.985075	0.985316
25	0.955267	0.943089	0.936034	0.987288	0.959248	0.926531	0.889474	0.823077																	0.930647	0.984036	0.948845	1	1	0.988806	0.98091
30	0.978355	0.943089	0.941365	0.978814	0.952978	0.906122	0.910526	0.815385																	0.963807	0.976085	0.931525	0.989791	1	0.985075	0.9721
35	0.936508	0.943089	0.915778	0.983051	0.956113	0.897959	0.910526	0.807692																	0.936369	0.978357	0.926898	0.984667	0.992126	0.988806	0.967695
40	0.943723	0.918699	0.921109	0.983051	0.946708	0.881633	0.884211	0.784615																	0.903062	0.975959	0.925157	0.978376	0.996063	0.996269	0.970631
45									0.946609	0.853659	0.915778	1	0.952978	0.861224	0.873684	0.776923									0.898024	1	0.913695	0.989338	0.984252	0.996269	0.964758
50									0.906205	0.726016	0.904051	0.444915	0.626959	0.832653	0.915789	0.744615																0.886335	0.921063	0.982934	0.986814	0.984252	1.01866	0.964758
55									0.712843	0.48374	0.521322	0.366102	0.510972	0.861224	0.684211	0.731538																0.893329	0.899609	0.975633	1.00381	0.988189	1.01493	0.961821
60									0.448773	0.436585	0.468017	0.341102	0.46395	0.522449	0.547368	0.678462																0.892742	0.904909	0.983147	0.982444	0.996063	1.01119	0.947137
65									0.415584	0.382114	0.445629	0.332627	0.454545	0.378776	0.519474	0.398462																0.956862	0.921063	0.962218	0.983047	0.984252	1.01493	0.951542
70									0.36075	0.343902	0.414712	0.329237	0.432602	0.332653	0.521053	0.334615																0.923212	0.917277	0.927322	0.972084	0.972441	1.00373	0.947137
75									0.34632	0.323577	0.415778	0.325	0.426332	0.307347	0.514737	0.312308																0.902866	0.925921	0.907455	0.966961	0.96063	0.988806	0.941263
80									0.320346	0.309756	0.389126	0.322458	0.423197	0.29551	0.506316	0.306154																0.893769	0.938352	0.901426	0.969598	0.933071	0.992537	0.939794
85									0.311688	0.280488	0.375267	0.31822	0.413793	0.27551	0.508947	0.308462																0.873178	0.990661	0.891747	0.963419	0.940945	0.996269	0.950073
90									0.301587	0.284553	0.362473	0.313136	0.410658	0.262857	0.501053	0.301538																0.865255	0.978862	0.931907	0.96681	0.933071	1	0.948605
95									0.295815	0.295122	0.342217	0.301271	0.410658	0.262449	0.510526	0.306923																0.87445	0.975707	0.878927	0.957278	0.925197	0.992537	0.945668
100									0.281385	0.282114	0.327292	0.293644	0.407524	0.243673	0.502632	0.291538																0.864864	0.978672	0.859484	0.95709	0.893701	0.988806	0.942731
105									0.282828	0.269106	0.311301	0.295339	0.404389	0.241224	0.513158	0.3																0.849261	0.97312	0.85855	0.945826	0.897638	0.981343	0.936858
110									0.291486	0.265854	0.320896	0.286864	0.398119	0.234286	0.511579	0.296923																0.844615	0.955578	0.86322	0.9511	0.889764	0.966418	0.947137
115									0.265512	0.278049	0.311301	0.288136	0.39185	0.229796	0.509474	0.300769																0.865353	0.95419	0.859102	0.994236	0.897638	0.947761	0.941263
120									0.284271	0.266667	0.316631	0.280508	0.382445	0.218367	0.504211	0.299231																0.849066	0.946429	0.866488	1.00211	0.889764	0.936567	0.938326
125									0.261183	0.273984	0.283582	0.280932	0.376176	0.217959	0.531579	0.303077																0.835176	0.951098	0.853371	1.0113	0.897638	0.91791	0.942731
130									0.251082	0.256911	0.30064	0.271186	0.366771	0.209796	0.506316	0.299231																0.856109	0.943715	0.840678	1.00769	0.893701	0.910448	0.932452
135									0.252525	0.268293	0.28145	0.266102	0.363636	0.204082	0.494211	0.3																0.853125	0.937532	0.840975	0.994236	0.897638	0.906716	0.914831
140									0.256854	0.269106	0.276119	0.258898	0.354232	0.204898	0.494737	0.303077																0.84124	0.94239	0.837706	0.989112	0.874016	0.899254	0.914831
145									0.255411	0.277236	0.298507	0.261441	0.347962	0.196735	0.496316	0.299231																0.843637	0.936711	0.844626	0.97766	0.874016	0.902985	0.911894
150																	0.233766	0.300813	0.369936	0.248305	0.335423	0.185306	0.484211	0.246154															0.870195	0.936333	0.85596	0.966433	0.862205	0.910448	0.911894
155																	0.347763	0.333333	0.445629	0.307627	0.545455	0.220408	0.466842	0.293077															0.847158	0.925606	0.859144	0.967752	0.862205	0.914179	0.903084
160																	0.313131	0.468293	0.507463	0.35	0.642633	0.179592	0.484737	0.417692															0.861391	0.939866	0.862413	0.970464	0.866142	0.910448	0.906021
165																	0.353535	0.526829	0.591684	0.401271	0.664577	0.241633	0.47	0.553077															0.885161	0.932736	0.856003	0.977245	0.854331	0.929104	0.901615
170																	0.349206	0.550407	0.584222	0.440678	0.680251	0.277143	0.471053	0.583077															0.87983	0.939298	0.867635	0.969296	0.854331	0.91791	0.903084
175																	0.47619	0.55122	0.585288	0.474576	0.68652	0.323673	0.458947	0.624615															0.929766	0.937595	0.862498	0.960895	0.850394	0.910448	0.903084
180																	0.518038	0.552846	0.6258	0.483051	0.702194	0.316327	0.605263	0.569231															0.903844	0.862948	0.866786	0.951251	0.870079	0.902985	0.907489
185																	0.484848	0.60813	0.684435	0.474576	0.711599	0.357143	0.763158	0.623077															0.87846	0.871593	0.852267	0.952795	0.862205	0.914179	0.903084
190																	0.516595	0.595935	0.647122	0.478814	0.724138	0.39102	0.668421	0.594615															0.875868	0.876577	0.859654	0.953775	0.858268	0.914179	0.926579
195																	0.50938	0.628455	0.647122	0.461864	0.708464	0.397551	0.647368	0.560769															0.87083	0.88478	0.864493	0.957655	0.854331	0.884328	0.92511
200																	0.562771	0.620325	0.630064	0.45339	0.727273	0.387755	0.673684	0.590769															0.87714	0.887683	0.857064	0.961573	0.870079	0.906716	0.919236
205																	0.62482	0.626829	0.640725	0.449153	0.724138	0.388163	0.710526	0.603846															0.903355	0.892415	0.853625	0.95596	0.818898	0.929104	0.928047
210																	0.551227	0.636585	0.640725	0.436441	0.689655	0.39551	0.715789	0.522308															0.884819	0.907938	0.853625	0.947257	0.818898	0.936567	0.923642
215																	0.551227	0.61626	0.649254	0.440678	0.677116	0.399184	0.636842	0.583846															0.866526	0.891217	0.843182	0.938404	0.814961	0.936567	0.929515
220																	0.561328	0.614634	0.637527	0.427966	0.708464	0.389796	0.621053	0.510769															0.860902	0.888251	0.846833	0.923523	0.826772	0.940299	0.930984
225																	0.561328	0.630081	0.633262	0.432203	0.708464	0.380816	0.589474	0.514615															0.852734	0.897085	0.845432	0.919681	0.834646	0.940299	0.928047
230																	0.53824	0.618699	0.633262	0.427966	0.702194	0.401633	0.584211	0.453077															0.851707	0.908253	0.828791	0.914745	0.838583	0.955224	0.926579
235																	0.53824	0.656911	0.617271	0.423729	0.721003	0.379592	0.578947	0.402308															0.83767	0.916393	0.806376	0.910149	0.850394	0.947761	0.92511
240																	0.53824	0.64065	0.649254	0.423729	0.730408	0.378367	0.589474	0.383077															0.832486	0.915194		0.922318	0.850394	0.947761	0.928047
245																	0.526696	0.642276	0.65032	0.423729	0.730408	0.373878	0.605263	0.443077															0.811797	0.90636		0.917533	0.870079	0.955224	0.914831
250																	0.619048	0.633333	0.643923	0.409322	0.752351	0.364082	0.573684	0.442308															0.80226	0.908632		0.904385	0.862205	0.966418	0.911894
255																	0.598846	0.628455	0.647122	0.584746	0.733542	0.366939	0.568421	0.400769															0.797271	0.913428		0.899149	0.854331	0.955224	0.913363
260																	0.531025	0.646341	0.61194	0.605932	0.736677	0.358367	0.542105	0.366923															0.813851	0.910273		0.889994	0.858268	0.966418	0.901615
265																	0.481962	0.656098	0.6258	0.639831	0.739812	0.352245	0.542105	0.368462															0.817177	0.905666		0.888073	0.866142	0.962687	0.900147
270																	0.546898	0.652033	0.619403	0.65678	0.736677	0.353469	0.517895	0.365385															0.808569	0.893488		0.890597	0.838583	0.958955	0.901615

## Sheet: Fig. 1 F
CaV2.2													CaV1.2								NaV1.5								CaV3.1								CaV3.2								CaV3.3
0.001 µM C2230	0.05 µM C2230	0.1 µM C2230	0.5 µM C2230	1 µM C2230	2 µM C2230	5 µM C2230	10 µM C2230	20 µM C2230	50 µM C2230	100 µM C2230	200 µM C2230		1 µM C2230	2 µM C2230	5 µM C2230	10 µM C2230	20 µM C2230	50 µM C2230	100 µM C2230		1 µM C2230	2 µM C2230	5 µM C2230	10 µM C2230	20 µM C2230	50 µM C2230	100 µM C2230		0.1 µM C2230	1 µM C2230	2 µM C2230	5 µM C2230	10 µM C2230	20 µM C2230	50 µM C2230		0.1 µM C2230	1 µM C2230	2 µM C2230	5 µM C2230	10 µM C2230	20 µM C2230	50 µM C2230		0.1 µM C2230	1 µM C2230	2 µM C2230	5 µM C2230	10 µM C2230
0.9869	0.9515		0.8723	0.8011		0.6631		0.2588	0.1725	0.0555	0.0319		0.9014	0.8427	0.7494	0.5922	0.4465	0.3354	0.2693		0.9826	0.9022								0.941	0.7984	0.5798	0.3441	0.2015	0.1235		0.9613	0.9171	0.8747	0.7679	0.6924				0.9841	0.9431	0.9048	0.7953	0.6514
0.9867	0.9304		0.9009	0.8749		0.6225	0.5331	0.2745	0.1566	0.0701	0.0619						0.7047	0.4253	0.1428		0.9455	0.8927	0.764	0.6273	0.4369	0.2077	0.1016		0.961	0.8272	0.6593	0.4866	0.3163	0.1824	0.0875							0.5316	0.1772						0.5683
0.975	0.9416		0.8833	0.87		0.6	0.4375	0.277	0.1233	0.0566	0.03125		0.927	0.8506	0.8051	0.6464	0.4877	0.259	0.1353		0.9076	0.7815	0.6369	0.523		0.115	0.0621		0.9753	0.9259	0.8595	0.6432	0.4686				0.9508	0.8861	0.741	0.6227	0.4776				0.953	0.8496	0.7776	0.6158	0.4791
0.9726	0.9178		0.863	0.8287		0.5405	0.441	0.2486	0.1136	0.0438	0.0178		0.9228	0.8644	0.7266	0.5397	0.4252	0.1121	0.0817		0.9142	0.8042	0.6193	0.5603	0.4048	0.2525	0.0879		0.9658	0.8547	0.7264	0.5185	0.4102				0.9242	0.7804	0.6607						0.9811	0.9561	0.7949	0.5787	0.4722
0.9905	0.9716		0.9386	0.882		0.7641	0.4811	0.2957	0.1566	0.0523	0.0183		0.9383		0.8578		0.5308	0.289			0.9438	0.792	0.6468	0.5148		0.2844	0.1165		0.9863	0.907	0.8221	0.4959	0.451				0.9484	0.8708				0.4922	0.2448		0.9404	0.8547	0.6965	0.5085	0.433
0.9848	0.9696		0.909	0.8535		0.7525	0.5252	0.25	0.1383	0.0786	0.0576		0.927	0.852	0.7396	0.5798	0.4398	0.2248	0.0749		0.9426	0.8967	0.8011	0.6195	0.4168	0.2313	0.0711		0.9521	0.9225	0.7972	0.615	0.4646	0.2482	0.1184		0.9346	0.8119	0.7234	0.5858	0.4223	0.2506	0.0885		0.9532	0.927	0.7649	0.5576	0.4116
0.9615	0.9175		0.8681	0.7802		0.5769	0.3956	0.2346	0.0906	0.28	0.0181		0.9661	0.8864	0.7995	0.6835	0.5468						0.8973	0.7645	0.5694	0.338	0.1466							0.2283	0.0424		0.9669	0.909	0.7909				0.2998			0.9532		0.5795
0.9654	0.9174			0.8033	0.7787	0.6452	0.5095	0.2742		0.0277							0.7675	0.3088	0.1039										0.9119			0.6012		0.2783	0.1012		0.9273			0.5193	0.3554	0.5728	0.2462		0.977	0.8549
0.9673	0.9196			0.8084	0.7383	0.6589	0.4107	0.2668		0.0411																															0.5864	0.2799			0.9425	0.8685	0.7915	0.6978	0.5574
		0.8921	0.8382			0.6584	0.5297	0.461																																		0.3072
		0.9527	0.8722			0.7225	0.555	0.2493	0.0806	0.05419
							0.5382	0.2958	0.124	0.0812
							0.4658	0.2432	0.1224	0.0683
		0.9172	0.8364			0.6128	0.383
[truncated: 12 more columns]

## Sheet: Fig. 1G
CaV2.2													CaV1.2								NaV1.5								CaV3.1								CaV3.2								CaV3.3
0.001 µM C2230	0.05 µM C2230	0.1 µM C2230	0.5 µM C2230	1 µM C2230	2 µM C2230	5 µM C2230	10 µM C2230	20 µM C2230	50 µM C2230	100 µM C2230	200 µM C2230		0.1 µM C2230	1 µM C2230	2 µM C2230	10 µM C2230	20 µM C2230	50 µM C2230	100 µM C2230		1 µM C2230	2 µM C2230	5 µM C2230	10 µM C2230	20 µM C2230	50 µM C2230	100 µM C2230		0.1 µM C2230	1 µM C2230	2 µM C2230	5 µM C2230	10 µM C2230	20 µM C2230	50 µM C2230		0.1 µM C2230	1 µM C2230	2 µM C2230	5 µM C2230	10 µM C2230	50 µM C2230	100 µM C2230		0.1 µM C2230	1 µM C2230	2 µM C2230	5 µM C2230	10 µM C2230
0.974	0.956		0.808	0.596		0.338	0.2364	0.0732	0.0316	0.0222	0.0148		0.9535	0.8981	0.8379	0.5972	0.7571	0.3114	0.1837		0.9589	0.7697	0.5678	0.5341	0.399	0.0801	0.0141		0.9335	0.968	0.8688	0.7187	0.5794	0.5468	0.222		0.9008	0.8863	0.6929	0.7038	0.4093	0.19	0.1571		0.925	0.9455	0.8594	0.6721	0.4721
0.948	0.922		0.8246	0.5312		0.3474	0.2064	0.0967	0.0688	0.0422	0.0132		0.9529	0.8411	0.7705	0.5411	0.5472	0.31	0.3194		0.965	0.8791	0.6518	0.4581	0.2509	0.1091	0.0679		0.9868	0.9672	0.7606	0.6393	0.5377	0.3013	0.1445		0.9826	0.8692	0.8211	0.7	0.5038	0.2134	0.125		0.9855	0.9422	0.7942	0.6137	0.4765
0.9557	0.911		0.8381	0.6417		0.2152	0.1066		0.0372	0.0323	0.0307		0.9153	0.8064	0.7858	0.4858	0.5117	0.2371	0.1705		0.9541	0.7968	0.6454	0.4485	0.2598	0.1065	0.0179		0.8989	0.9299	0.8036	0.6894	0.4042	0.363	0.1639		0.9619	0.9444	0.7839		0.432	0.241			0.9343	0.923	0.8755	0.6742	0.4027
0.9055	0.8388		0.6666	0.4222		0.2655	0.2072	0.1594	0.0738	0.0372	0.03		0.8816	0.8033	0.7416		0.4692	0.2783	0.1038		0.8992	0.7724	0.6287	0.4388	0.2555	0.1464	0.0333		0.936	0.8901	0.7409	0.5774	0.4931	0.3589	0.1963		0.9475		0.8705		0.625				0.9351	0.905	0.8541	0.7101	0.63
0.9405	0.9004		0.6803	0.4545		0.3329	0.2048	0.1819	0.0903	0.0491	0.0377						0.4366		0.12		0.9296	0.7944	0.637						0.9893	0.8403	0.7692	0.6602	0.3842	0.3155	0.1401		0.9375								0.9542	0.9361	0.8793
		0.8222	0.5365	0.3449		0.2038	0.1559																						0.9125		0.6768	0.6463	0.4487		0.1749
		0.9236	0.6909	0.5503		0.2982	0.1782	0.103																									0.3612
		0.9419	0.6715	0.4646		0.2922	0.1724	0.1416
		0.8824	0.7039	0.502		0.2618	0.1834	0.1471	0.0706
		0.8975	0.7285	0.4896		0.2244	0.1734
		0.9115	0.7067	0.5356		0.3	0.2423	0.175	0.0759
0.8683		0.7197		0.4315	0.366	0.243	0.133	0.0825		0.0142
[truncated: 11 more columns]

## Sheet: Fig. 2B
V(mV)	DMSO															10 μM C2230_Norm I to 1														10 μM C2230
-70	-0.0135317	-0.0204433	-0.00242204	-0.00435028	-0.0160769	-0.0197931	-0.00301942	-0.00252688	-0.0127	-0.00118155	-0.00966837	-0.00301455	-0.00239583	-0.00626214		-0.0116154	-0.0115596	-0.00287037	-0.00693548	-0.0221053	-0.0172466	-0.00172457	-0.00376652	-0.00087218	-0.00783251	-0.0160606	-0.00600897	-0.00625886		-0.00599206	-0.0062069	-0.00128898	-0.00242938	-0.00969231	-0.00786207	-0.000674757	-0.00183871	-0.000345238	-0.00405612	-0.00793017	-0.00310185	-0.00342718
-60	-0.0107937	-0.00970443	-0.00402287	-0.00233051	-0.0237692	-0.0242069	-0.00329126	-0.00227957	-0.0137	-0.000904762	-0.00767857	-0.00548856	-0.00196759	-0.00321359		-0.00752308	-0.00688991	-0.00634259	-0.00431452	-0.0144737	-0.022239	-0.0028536	-0.00226872	-0.000819549	-0.0118719	-0.0125253	-0.002287	-0.00684397		-0.00388095	-0.00369951	-0.00284823	-0.0015113	-0.00634615	-0.0101379	-0.00111651	-0.00110753	-0.000324405	-0.00614796	-0.00618454	-0.00118056	-0.00374757
-50	-0.0151984	-0.0108374	-0.00547817	-0.00638418	-0.0202308	-0.0235172	-0.00340777	-0.0013871	-0.0197	-0.000627976	-0.00875	-0.00326403	-0.00153935	-0.00351456		-0.00546154	-0.0163303	-0.00460648	-0.00951613	-0.0296491	-0.0122995	-0.0062531	-0.00524229	-0.0014812	-0.0199015	-0.0142424	-0.00477579	-0.00914894		-0.00281746	-0.00876847	-0.00206861	-0.00333333	-0.013	-0.0056069	-0.0024466	-0.00255914	-0.00058631	-0.0103061	-0.00703242	-0.00246528	-0.00500971
-40	-0.0152778	-0.01133	-0.00623701	-0.00372881	-0.0302308	-0.0317931	-0.00339806	-0.00316129	-0.0143	-0.00035119	-0.0285714	-0.00696466	-0.000678241	-0.00586408		-0.0199231	-0.0210092	-0.00805556	-0.00407258	-0.037193	-0.0272315	-0.00739454	-0.00821586	-0.00214286	-0.0108867	-0.0155051	-0.00352018	-0.0139539		-0.0102778	-0.0112808	-0.00361746	-0.00142655	-0.0163077	-0.0124138	-0.0028932	-0.00401075	-0.000848214	-0.00563776	-0.00765586	-0.00181713	-0.00764078
-30	-0.0117063	-0.032266	-0.0056237	-0.00305085	-0.0502308	-0.0731034	-0.00595146	-0.00227957	-0.0384	-0.00173214	-0.0290816	-0.00893971	-0.0167824	-0.00708738		-0.0136923	-0.0822018	-0.00979167	-0.0187903	-0.065614	-0.0322239	-0.0292804	-0.00671806	-0.0101504	-0.0199015	-0.0419697	-0.0146861	-0.0303191		-0.00706349	-0.0441379	-0.00439709	-0.00658192	-0.0287692	-0.0146897	-0.0114563	-0.00327957	-0.00401786	-0.0103061	-0.0207232	-0.00758102	-0.0166019
-20	-0.0265873	-0.130049	-0.0268191	-0.0194915	-0.0402308	-0.057931	-0.0401942	-0.0202151	-0.0725	-0.0138988	-0.0788265	-0.101455	-0.12037	-3.54369e-05		-0.08	-0.161468	-0.0543981	-0.0364919	-0.0736842	-0.116944	-0.182382	-0.038326	-0.00827068	-0.110345	-0.156566	-0.0639013	-0.154255		-0.0412698	-0.0866995	-0.0244283	-0.0127825	-0.0323077	-0.0533103	-0.0713592	-0.0187097	-0.00327381	-0.0571429	-0.0773067	-0.0329861	-0.084466
-10	-0.289286	-0.610837	-0.22973	-0.483051	-0.135385	-0.262069	-0.352427	-0.0644086	-0.0996	-0.360119	-0.456633	-0.83368	-0.702546	-0.342718		-0.27	-0.550459	-0.430556	-0.46371	-0.384211	-0.586989	-0.315136	-0.0784141	-0.774436	-0.64532	-0.828283	-0.603139	-0.468085		-0.139286	-0.295567	-0.193347	-0.162429	-0.168462	-0.267586	-0.123301	-0.0382796	-0.306548	-0.334184	-0.408978	-0.311343	-0.256311
0	-0.543651	-1	-1	-1	-0.54	-0.937931	-1	-0.751613	-0.453	-1	-1	-1	-1	-1		-0.669231	-1	-1	-1	-0.564912	-1	-1	-0.592511	-1	-1	-1	-1	-1		-0.345238	-0.536946	-0.449064	-0.350282	-0.247692	-0.455862	-0.391262	-0.289247	-0.395833	-0.517857	-0.493766	-0.516204	-0.547573
10	-1	-0.847291	-0.828482	-0.761299	-1	-1	-0.841748	-1	-1	-0.72619	-0.923469	-0.5842	-0.769676	-0.82233		-1	-0.733945	-0.634259	-0.854839	-1	-0.901664	-0.724566	-1	-0.550376	-0.985222	-0.626263	-0.748879	-0.712766		-0.515873	-0.394089	-0.284823	-0.299435	-0.438462	-0.411034	-0.283495	-0.488172	-0.217857	-0.510204	-0.309227	-0.386574	-0.390291
20	-0.869048	-0.581281	-0.533264	-0.526836	-0.9	-0.737931	-0.593204	-0.887097	-0.809	-0.47619	-0.658163	-0.411642	-0.496528	-0.560194		-0.838462	-0.651376	-0.446759	-0.617339	-0.780702	-0.594554	-0.468983	-0.640969	-0.42406	-0.738916	-0.518182	-0.515695	-0.446809		-0.43254	-0.349754	-0.200624	-0.216243	-0.342308	-0.271034	-0.183495	-0.312903	-0.167857	-0.382653	-0.25586	-0.266204	-0.24466
30	-0.611111	-0.327094	-0.284823	-0.371469	-0.626923	-0.465517	-0.335922	-0.601075	-0.572	-0.26994	-0.385204	-0.276507	-0.274306	-0.341748		-0.472308	-0.540367	-0.176389	-0.372351	-0.640351	-0.284418	-0.148883	-0.491189	-0.190226	-0.669951	-0.300505	-0.320628	-0.253546		-0.243651	-0.290148	-0.07921	-0.130428	-0.280769	-0.129655	-0.0582524	-0.239785	-0.0752976	-0.346939	-0.148379	-0.165509	-0.138835
40	-0.371032	-0.147783	-0.097921	-0.231638	-0.403077	-0.251724	-0.168932	-0.352688	-0.39	-0.121726	-0.214796	-0.159044	-0.123843	-0.182524		-0.276923	-0.266055	-0.0824074	-0.248109	-0.350877	-0.086233	-0.0669975	-0.255507	-0.0683459	-0.373892	-0.161616	-0.266816	-0.111879		-0.142857	-0.142857	-0.0370062	-0.0869082	-0.153846	-0.0393103	-0.0262136	-0.124731	-0.0270536	-0.193622	-0.0798005	-0.137731	-0.0612621
50	-0.19127	-0.043399	0.0241164	-0.114831	-0.291538	-0.112414	-0.063301	-0.174194	-0.23	-0.021756	-0.0813776	-0.0765073	-0.0380787	-0.0773786		-0.203077	-0.050367	-0.0144444	-0.0690444	-0.205263	0.00763994	-0.048139	-0.1837	0.0133835	-0.185222	-0.0550505	-0.0818386	-0.0234043		-0.104762	-0.0270443	-0.00648649	-0.024185	-0.09	0.00348276	-0.018835	-0.0896774	0.00529762	-0.0959184	-0.027182	-0.0422454	-0.0128155
60	-0.0869048	0.0108374	0.108108	-0.0281073	-0.136154	-0.0202069	0.00637864	-0.0586022	-0.119	0.0354167	-0.0207653	-0.00935551	0.0119213	-0.00269903		-0.0792308	-0.0133028	0.0351852	0.0313548	-0.0508772	0.132224	0.0124069	-0.114537	0.0445113	-0.0615764	0.00269697	0.0211883	0.0487589		-0.040873	-0.00714286	0.0158004	0.0109831	-0.0223077	0.0602759	0.00485437	-0.055914	0.017619	-0.0318878	0.00133167	0.0109375	0.026699
70	0.00583333	0.0891626	0.171518	0.0451977	-0.00523077	0.0684138	0.0421359	0.00215054	-0.0341	0.06875	0.0433673	-0.00199376	0.0685185	0.0556311		0.0236923	0.215596	0.108565	0.00596774	-0.0207018	0.242057	0.0573201	0.0273128	0.0703008	-0.0334975	0.0258081	0.0143072	0.117376		0.0122222	0.115764	0.0487526	0.0020904	-0.00907692	0.110345	0.0224272	0.0133333	0.0278274	-0.0173469	0.0127431	0.00738542	0.0642718

## Sheet: Fig. 2C
	Voltage-depe dence of activation
V(mV)	DMSO												10 μM C2230
-70	0.00524609	0.00883409	0.00101208	0.00201465	0.00636083	0.00762584	0.000937178	0.000519722	0.00407205	0.0013688	0.00106185		0.00468362	0.00509864	0.00124607	0.00284275	0.00954724	0.00632463	0.0016632	0.000375616	0.00346607	0.00750928	0.00267858
-60	0.00451738	0.00455439	0.00183061	0.00116893	0.010129	0.0101027	0.000913564	0.000432589	0.00350145	0.00270296	0.00094741		0.00327431	0.00330266	0.00299558	0.00192475	0.00672901	0.00890009	0.00107699	0.000384198	0.00565209	0.00633842	0.00110712
-50	0.00691051	0.00556499	0.00273639	0.00349227	0.00934092	0.010706	0.000604602	0.000328854	0.00434975	0.00175598	0.000811319		0.00258203	0.00857169	0.00238542	0.0046568	0.0149252	0.0054169	0.00269047	0.000761823	0.0102525	0.00785397	0.00252941
-40	0.00760361	0.00642266	0.00345275	0.00224293	0.0152297	0.0159188	0.00151026	0.000203274	0.0156106	0.00412831	0.000394814		0.0103078	0.0121855	0.00461668	0.0022069	0.0204122	0.0133329	0.00458887	0.0012207	0.00610991	0.00939288	0.00205801
-30	0.00643474	0.0204123	0.00349123	0.00203817	0.0278417	0.0406635	0.00120473	0.00112058	0.017637	0.00589968	0.010909		0.00782227	0.0532711	0.00628211	0.0114069	0.0395819	0.0177613	0.00411568	0.00647935	0.012266	0.0282046	0.00958085
-20	0.0163192	0.0930678	0.0189504	0.0146417	0.0247829	0.0362448	0.0119533	0.010191	0.0537134	0.0755143	0.0885768		0.0510193	0.118547	0.0396361	0.0251814	0.0493446	0.0737293	0.0259972	0.00600319	0.0754146	0.11813	0.0471513
-10	0.20101	0.503159	0.188358	0.414416	0.0938544	0.187342	0.0432228	0.304691	0.355029	0.711475	0.595646		0.194856	0.466084	0.362964	0.370655	0.289132	0.432254	0.0595781	0.651412	0.494932	0.71239	0.512168
0	0.435225	0.970264	0.976502	1	0.428006	0.781973	0.583037	1	0.90512	1	1		0.556187	1	1	0.949715	0.485145	0.885098	0.511633	1	0.873714	1	1
10	0.94421	1	1		0.925213	1	0.91902		1				0.979571			1	1	1	1		1
20	1				1		1						1
	Stready-state inactivation
V(mV)	DMSO											10 μM C2230
-100	1	1	1	1	1	1	0.976839	1	0.972222			1	1	1	1	1	1	1	1	1	1	1	1
-90	0.935933	0.985	1.01362	0.978893	0.931411	0.967335	0.933243	0.997459	0.916667			0.855486	0.785595	0.838317	0.770523	0.925	0.943	0.976	0.966	0.949	0.966	0.868	0.929
-80	0.868223	0.951	0.959495	0.942027	0.946904	0.955398	0.886921	0.975858	0.852941			0.634477	0.590056	0.670592	0.542004	0.73	0.78	0.842	0.709	0.722	0.715	0.558	0.718
-70	0.79165	0.868	0.932574	0.899622	0.861951	0.908309	0.747956	0.911055	0.723856			0.377685	0.366344	0.414049	0.347575	0.445	0.583	0.645	0.459	0.442	0.456	0.302	0.418
-60	0.659651	0.743	0.843764	0.844789	0.738168	0.836752	0.404632	0.681067	0.429739			0.211177	0.202643	0.113287	0.160871	0.209	0.366	0.359	0.225	0.229	0.23	0.129	0.18
-50	0.371014	0.461	0.627699	0.706386	0.485303	0.641082	0.111172	0.259212	0.157026			0.109813	0.0979714	0.120502	0.124273	0.0686	0.138	0.146	0.107	0.0778	0.0807	0.0615	0.0574
-40	0.119341	0.164	0.258917	0.374007	0.213911	0.278911	0.0434605	0.0660737	0.0772876			0.0601253	0.0436382	0.0701226	0.0603616	0.0348	0.0524	0.0535	0.0377	0.0405	0.026	0.0455	0.0163
-30	0.0559068	0.0633	0.0695449	0.083962	0.120656	0.082717	0.0318801	0.0425667	0.0661765			0.0480283	0.0431645	0.051465	0.0572978	0.0198	0.0316	0.0408	0.0286	0.0309	0.0803	0.0276	0.0153
-20	0.05003	0.0487	0.0383828	0.0275192	0.0931079	0.0414292	0.0340599	0.0373571	0.054085			0.0478591	0.0415412	0.0447054	0.0651393	0.0308	0.0226	0.111	0.0226	0.0217	0.0187	0.056	0.0168
-10	0.0419226	0.0409	0.0360386	0.0254222	0.0870612	0.0350558	0.0504087	0.0566709	0.133007			0.0508973	0.0568427	0.051823	0.0334834	0.048	0.0904	0.0887	0.0537	0.031	0.0158	0.0437	0.0165
0	0.0533	0.0474	0.0454369	0.0326701	0.0860534	0.0382002	0.0373297	0.0697586	0.0624183			0.055527	0.0546014	0.0488976	0.0740378	0.048	0.0383	0.0538	0.0638	0.0155	0.0222	0.0455	0.0116
10	0.0632001	0.0569	0.0405881	0.0661385	0.0907328	0.0414722	0.0216621	0.0397713	0.0334967			0.0543418	0.0575501	0.0473939	0.0545507	0.029	0.0162	0.0753	0.0053	0.0264	0.0288	0.0851	0.0138
20	0.0633473	0.0748	0.0524015	0.0546717	0.0995903	0.0475411	0.0155313	0.0457433	0.0421569			0.0600724	0.0612986	0.050795	0.0603091	0.0373	0.0307	0.0944	0.0368	0.0288	0.023	0.0581	0.0146
30

## Sheet: Fig. 2D
Time (s)	DMSO														20 μM C2230
0	0.982	0.993	0.985	0.975	0.973	0.977	0.997	0.974	0.869	0.953	1	0.991	1		1.02	0.88	0.976	0.906	0.966	0.88	0.905	0.922	1.05	0.881	0.91	0.94
0.05	0.704	0.674	0.916	0.601	0.659	0.815	0.788	0.597	0.649	0.67	0.625	0.674	0.941		0.651	0.484	0.746	0.449	0.738	0.488	0.622	0.44	0.656	0.742	0.255	0.434
0.1	0.528	0.543	0.854	0.522	0.552	0.732	0.694	0.461	0.539	0.527	0.56	0.532	0.901		0.506	0.389	0.614	0.29	0.65	0.333	0.566	0.309	0.536	0.605	0.222	0.314
0.2	0.294	0.382	0.78	0.255	0.391	0.606	0.525	0.335	0.571	0.355	0.425	0.353	0.842		0.585	0.309	0.458	0.189	0.455	0.218	0.356	0.198	0.468	0.307	0.22	0.188
0.4	0.123	0.213	0.615	0.138		0.422	0.367		0.514	0.209	0.304	0.199	0.735		0.388	0.216	0.28	0.116	0.258	0.13	0.249	0.115	0.362	0.207	0.196	0.13
0.8	0.0611	0.0857	0.393	0.0281		0.252	0.153		0.351	0.108	0.182	0.109	0.595			0.168	0.14	0.0785	0.121	0.0965	0.131	0.0633	0.296	0.175	0.155	0.0574
1.6	0.0373	0.0612		0.0309		0.135	0.0292		0.304	0.0677	0.142	0.0651	0.415			0.129		0.0798	0.0209	0.0777			0.0356	0.0388	0.114	0.0356
3.2	0.0121	0.0885		0.0371		0.0815			0.276	0.0437	0.0908	0.0502	0.276			0.122		0.0742	0.0618	0.0813				0.0714	0.0762	0.0371

## Sheet: Fig. 2E
Control	DMSO		Control	20 μM C2230
0.09596	0.02842		0.0663	0.06766
0.06417	0.03668		0.0849	0.08869
0.07115	0.04468		0.09749	0.09396
0.06224	0.03183		0.08159	0.08333
0.05153	0.02728		0.07932	0.08158
0.1201	0.03775		0.07178	0.07035
0.07871	0.02808		0.06136	0.06331
0.08027	0.03362		0.06494	0.0637
0.06751	0.02765
0.07594	0.02919

## Sheet: Fig. 2F
Control	DMSO		Control	20 μM C2230
0.08761	0.04806		0.08966	0.09971
0.0623	0.03352		0.07053	0.06866
0.08613	0.03639		0.06679	0.06636
0.07463	0.03507		0.0648	0.06595
0.1067	0.02533		0.0816	0.08056
0.07126	0.02766		0.08835	0.08592
0.08302	0.0213		0.07523	0.07778
0.07969	0.02667		0.07892	0.07202
0.07268	0.03644
0.07779	0.03153

## Sheet: Fig. 2G
	1 Hz																							3 Hz																					10 Hz
Sweep No.	DMSO												10 μM C2230											DMSO											10 μM C2230										DMSO
1	1	1	1	1	1	1	1	1	1	1	1		1	1	1	1	1	1	1	1	1	1		1	1	1	1	1	1	1	1	1	1		1	1	1	1	1	1	1	1	1		1	1	1	1	1
2	0.985386	0.977538	1.00112	0.978325	0.985063	0.966497	0.997003	0.97925	1.03484	0.969365	0.99389		0.907828	0.967958	0.956685	0.985782	0.942168	0.932794	0.937945	0.94487	0.953996	0.941686		0.981063	0.902949	0.967458	0.925866	0.958224	0.922059	0.966054	0.967764	0.939631	0.92803		0.732511	0.900818	0.890459	0.80618	0.869581	0.847191	0.83759	0.86623	0.876989		0.969875	0.800366	0.912684	0.890191	0.908922
3	0.976513	0.989218	1.00708	0.970184	0.964877	0.946117	0.99101	0.980048	0.981936	0.955507	0.97556		0.862035	0.949792	0.952919	0.95433	0.913443	0.891498	0.855544	0.92343	0.933365	0.903861		0.958545	0.85509	0.958113	0.890489	0.92198	0.880084	0.947217	0.916848	0.908982	0.887143		0.599096	0.840056	0.827832	0.695192	0.78675	0.761077	0.757703	0.766544	0.792973		0.939129	0.684943	0.863697	0.804589	0.856734
4	0.98095	0.982929	0.994039	0.962254	0.969318	0.931141	0.987372	0.97486	0.987097	0.957695	0.967413		0.820744	0.935032	0.926554	0.961224	0.881463	0.878542	0.795524	0.892037	0.916528	0.894405		0.948695	0.8373	0.955554	0.869068	0.921669	0.852163	0.934048	0.919609	0.890031	0.866758		0.532127	0.799497	0.773608	0.635797	0.731201	0.730408	0.694884	0.716702	0.738884		0.915063	0.624572	0.837696	0.741057	0.808895
5	0.977035	0.983827	0.994784	0.959399	0.963666	0.926355	0.983305	0.96648	0.994839	0.960613	0.971487		0.79863	0.924562	0.934087	0.953468	0.858292	0.868016	0.796541	0.883614	0.907991	0.87234		0.931345	0.811504	0.960215	0.851832	0.89795	0.825671	0.927988	0.920266	0.871645	0.864509		0.474596	0.770997	0.770867	0.586946	0.694303	0.690273	0.657123	0.672032	0.709345		0.88681	0.58844	0.804983	0.687931	0.776666
6	0.97025	0.974843	0.983607	0.953267	0.977796	0.920642	0.979238	0.960495	0.978064	0.958424	0.977597		0.772016	0.914596	0.917138	0.945282	0.832823	0.82834	0.793489	0.864472	0.889258	0.854216		0.922412	0.8035	0.954888	0.83426	0.903014	0.810289	0.919776	0.896944	0.876396	0.849987		0.434756	0.745161	0.760652	0.558182	0.658443	0.677164	0.626275	0.647055	0.694476		0.859212	0.555099	0.796587	0.64383	0.743857
7	0.972599	0.977538	0.980253	0.9428	0.975373	0.913077	0.974743	0.971668	0.970323	0.945295	0.973523		0.755186	0.910054	0.915254	0.941835	0.816545	0.820243	0.810783	0.840735	0.878824	0.847912		0.911376	0.819118	0.946743	0.822779	0.883918	0.789516	0.915565	0.878011	0.855668	0.85056		0.414372	0.727056	0.744153	0.530078	0.634196	0.658027	0.604579	0.626511	0.66477		0.835533	0.529284	0.788415	0.608495	0.719669
8	0.965814	0.968553	0.978763	0.938993	0.976181	0.907519	0.966396	0.966081	0.983226	0.951131	0.96945		0.735812	0.900971	0.920904	0.930202	0.798353	0.817814	0.791455	0.836907	0.86839	0.837667		0.904688	0.783702	0.94254	0.809507	0.876279	0.772376	0.908924	0.904511	0.837408	0.828955		0.397942	0.709999	0.708361	0.510815	0.610112	0.625182	0.587012	0.600966	0.651804		0.815647	0.515403	0.77867	0.578054	0.705038
9	0.963987	0.954178	0.986587	0.93339	0.970933	0.896248	0.985231	0.947326	0.969032	0.932896	0.960285		0.725049	0.893781	0.913371	0.925894	0.781884	0.806478	0.798576	0.837672	0.862699	0.828211		0.904188	0.794415	0.93759	0.797148	0.862695	0.748233	0.901598	0.892288	0.850458	0.829878		0.383767	0.699225	0.737711	0.505178	0.59768	0.615757	0.571393	0.587523	0.627969		0.799588	0.503236	0.7786	0.554126	0.69147
10	0.961639	0.956873	0.995156	0.910129	0.964473	0.888683	0.98994	0.950918	0.984516	0.926331	0.948065		0.69726	0.886338	0.896422	0.92374	0.77748	0.815385	0.76704	0.821593	0.848945	0.828211		0.900011	0.794542	0.941197	0.785891	0.875352	0.735828	0.887939	0.886162	0.844452	0.829448		0.371198	0.684243	0.657522	0.496252	0.5814	0.629599	0.562043	0.578761	0.617398		0.783438	0.490161	0.77567	0.530771	0.677984
11	0.958246	0.962264	0.987332	0.904419	0.961243	0.879419	0.989512	0.940942	0.983226	0.92779	0.9389		0.682583	0.883689	0.922787	0.913399	0.756415	0.812955	0.766022	0.810873	0.838985	0.821907		0.899444	0.773399	0.935615	0.777094	0.86	0.718091	0.887076	0.893977	0.839656	0.824329		0.360036	0.677438	0.673987	0.481728	0.553213	0.598966	0.549328	0.568973	0.617291		0.763841	0.486317	0.77158	0.508642	0.661855
12	0.954071	0.950584	0.981744	0.901248	0.957206	0.872935	0.989512	0.941341	1.00645	0.919767	0.928717		0.673581	0.882679	0.898305	0.903059	0.746457	0.803239	0.774161	0.798622	0.838985	0.814815		0.882244	0.777417	0.929163	0.764715	0.859268	0.700705	0.879931	0.876901	0.831793	0.820804		0.345918	0.66738	0.65398	0.454413	0.563041	0.594677	0.536954	0.569016	0.593715		0.746806	0.481699	0.763244	0.489029	0.659374
13	0.955376	0.949686	0.977645	0.895961	0.948728	0.861819	0.990368	0.935355	1.00774	0.916849	0.933809		0.657339	0.8794	0.890772	0.906937	0.730563	0.792712	0.756867	0.784074	0.823808	0.813239		0.880491	0.771566	0.938044	0.755295	0.861503	0.682268	0.871026	0.871248	0.829298	0.804769		0.337028	0.661624	0.656163	0.447995	0.542152	0.573846	0.52787	0.558653	0.582452		0.724537	0.47347	0.761537	0.471404	0.64325
14	0.951983	0.955076	0.989568	0.894058	0.956803	0.858576	0.99101	0.934557	0.990968	0.907367	0.937882		0.657926	0.876876	0.896422	0.904352	0.719265	0.795142	0.754832	0.773354	0.81622	0.808511		0.875992	0.769684	0.935963	0.745927	0.861856	0.666463	0.863744	0.872511	0.825656	0.804765		0.336232	0.655829	0.643527	0.455222	0.52831	0.57345	0.525294	0.545506	0.576081		0.712702	0.479704	0.753134	0.456459	0.634971
15	0.949113	0.942498	0.98845	0.884648	0.942269	0.849776	0.993151	0.926975	1.00516	0.888403	0.94501		0.650489	0.874227	0.879473	0.906075	0.71735	0.780567	0.758901	0.776417	0.808869	0.805359		0.870339	0.760765	0.926072	0.735472	0.849092	0.648153	0.85463	0.86843	0.831524	0.807749		0.329246	0.642695	0.655178	0.437735	0.53791	0.573687	0.525995	0.548957	0.57546		0.700525	0.464467	0.744923	0.443782	0.633995
16	0.947286	0.944295	0.995902	0.874498	0.933387	0.846688	0.991438	0.923783	0.989677	0.889132	0.924644		0.639335	0.871704	0.877589	0.901766	0.716775	0.774899	0.742625	0.759571	0.792981	0.791962		0.864706	0.764709	0.922716	0.72668	0.843764	0.628155	0.853942	0.863937	0.834778	0.797017		0.325396	0.636711	0.625084	0.458479	0.529337	0.564223	0.519443	0.540848	0.568502		0.689194	0.445307	0.751948	0.429028	0.62145
17	0.947025	0.952381	0.99851	0.858638	0.936213	0.842674	0.993579	0.925379	1	0.885485	0.92668		0.633268	0.871578	0.881356	0.907798	0.696668	0.765992	0.745677	0.748851	0.783733	0.799054		0.84955	0.754843	0.930699	0.717792	0.844583	0.607299	0.849248	0.869019	0.815124	0.806567		0.314312	0.632249	0.61903	0.448521	0.531012	0.553124	0.513945	0.542634	0.571549		0.672978	0.451059	0.737277	0.412361	0.613028
18	0.946503	0.957772	0.993666	0.845528	0.928946	0.8348	0.991224	0.918196	1.01935	0.878191	0.913442		0.628376	0.862117	0.86629	0.90349	0.688625	0.753846	0.723296	0.753446	0.78397	0.77699		0.852595	0.750012	0.927324	0.709708	0.835784	0.584796	0.848852	0.887652	0.815178	0.783821		0.315363	0.626694	0.629636	0.43789	0.532944	0.565431	0.508152	0.527883	0.556807		0.655455	0.439437	0.741847	0.400174	0.609321
19	0.94285	0.953279	0.98845	0.837704	0.927735	0.827698	1.00064	0.907821	1	0.873815	0.904277		0.613699	0.857828	0.883239	0.894873	0.678667	0.750607	0.737538	0.744257	0.773061	0.78487		0.8476	0.762498	0.917074	0.700942	0.839618	0.553824	0.842314	0.859529	0.807842	0.781843		0.31585	0.621178	0.610875	0.435588	0.517311	0.544501	0.516422	0.532836	0.554698		0.638493	0.438808	0.737097	0.390822	0.603271
20	0.94833	0.951482	0.992921	0.831888	0.925313	0.827544	0.995933	0.901038	0.994839	0.889132	0.900204		0.604697	0.844203	0.873823	0.896596	0.666794	0.757895	0.732452	0.745023	0.767133	0.769898		0.83881	0.740219	0.917193	0.688967	0.830641	0.524354	0.840232	0.876893	0.806086	0.777359		0.309799	0.617415	0.607617	0.439056	0.519022	0.526594	0.510314	0.514	0.548458		0.629205	0.433076	0.73049	0.37885	0.595588
21	0.942328	0.942498	0.991803	0.824064	0.919257	0.828933	0.98887	0.902235	1.00387	0.86725	0.901222		0.593542	0.840797	0.881356	0.889703	0.660283	0.759514	0.709054	0.745789	0.768319	0.778566		0.839248	0.728862	0.915653	0.680171	0.828641	0.497215	0.833905	0.877825	0.805072	0.781323		0.308855	0.610613	0.586015	0.43578	0.522795	0.519638	0.503114	0.51335	0.547324		0.617387	0.432776	0.731426	0.371473	0.589398
22	0.942589	0.943396	1.00075	0.815183	0.926524	0.824147	0.992294	0.905028	0.984516	0.850474	0.89613		0.585714	0.831336	0.888889	0.888841	0.640176	0.759514	0.723296	0.743492	0.754565	0.765957		0.832543	0.736071	0.905202	0.670197	0.834291	0.463349	0.828427	0.886195	0.809643	0.772505		0.303481	0.605761	0.592617	0.438143	0.516025	0.553245	0.496336	0.512081	0.537499		0.609693	0.431687	0.729615	0.35994	0.584455
23	0.937891	0.944295	0.999255	0.806513	0.911587	0.817971	0.989084	0.901437	0.993548	0.86725	0.901222		0.583366	0.824524	0.902072	0.883671	0.626963	0.758704	0.735504	0.732006	0.745791	0.759653		0.824463	0.734347	0.913507	0.659163	0.811323	0.442508	0.822664	0.866366	0.80316	0.778012		0.300101	0.596566	0.607532	0.444563	0.512533	0.515924	0.508036	0.500238	0.536004		0.595027	0.431227	0.727052	0.345461	0.576849
24	0.936848	0.94699	0.98994	0.794883	0.917642	0.815038	0.992294	0.892658	0.983226	0.865791	0.904277		0.576517	0.821875	0.892655	0.885825	0.61643	0.763563	0.725331	0.716692	0.736305	0.762805		0.817686	0.721551	0.908439	0.650811	0.818591	0.424796	0.818178	0.88289	0.791874	0.772099		0.297714	0.585083	0.590951	0.429755	0.500199	0.533329	0.500493	0.499169	0.534829		0.58343	0.427794	0.720635	0.335417	0.569071
25	0.935804	0.931716	0.989568	0.788327	0.916027	0.806237	0.987158	0.887071	0.987097	0.857039	0.901222		0.559491	0.819352	0.887006	0.870745	0.610303	0.757895	0.708037	0.700613	0.736068	0.751773		0.822494	0.722853	0.915769	0.640434	0.806138	0.415254	0.815096	0.864524	0.78276	0.761074		0.296646	0.586505	0.581005	0.449651	0.503216	0.528117	0.502693	0.495194	0.531881		0.570686	0.434231	0.714026	0.327645	0.566994
26	0.931628	0.937107	0.991431	0.783569	0.906742	0.801451	0.990368	0.885076	0.992258	0.846098	0.903259		0.553033	0.813296	0.890772	0.868591	0.59077	0.751417	0.701933	0.700613	0.728243	0.761229		0.814978	0.712563	0.914604	0.631016	0.816675	0.380916	0.811343	0.855334	0.785776	0.745367		0.29209	0.579498	0.599101	0.438129	0.491831	0.526907	0.499368	0.487488	0.522067		0.561105	0.426966	0.708238	0.314705	0.561414
27	0.933194	0.954178	0.992921	0.778706	0.914816	0.791416	0.99208	0.883879	0.996129	0.842451	0.891039		0.5409	0.809386	0.86629	0.866437	0.579663	0.756275	0.68057	0.688361	0.719232	0.754137		0.812606	0.712554	0.92054	0.620077	0.808204	0.356484	0.804359	0.850545	0.784345	0.752824		0.297006	0.572336	0.584856	0.445316	0.494515	0.534295	0.495935	0.486697	0.522202		0.553779	0.41496	0.704094	0.302794	0.566954
28	0.928497	0.947889	0.98845	0.770353	0.916431	0.786938	0.98887	0.880287	0.997419	0.836616	0.889002		0.524658	0.800555	0.887006	0.871607	0.559173	0.751417	0.694812	0.676876	0.711881	0.750197		0.809309	0.713718	0.916466	0.609244	0.816642	0.334766	0.794712	0.844243	0.790517	0.744546		0.29488	0.566442	0.555924	0.42872	0.491788	0.532619	0.495362	0.481792	0.528472		0.541319	0.410615	0.700273	0.298012	0.568436
29	0.926409	0.93531	0.997019	0.764326	0.919661	0.778601	0.985659	0.879489	0.970323	0.833698	0.876782		0.519961	0.797401	0.868173	0.852219	0.578897	0.748988	0.685656	0.672282	0.69789	0.745469		0.803356	0.720678	0.911926	0.602059	0.801308	0.328635	0.79241	0.851036	0.77364	0.744701		0.29444	0.561398	0.557535	0.427407	0.48884	0.545227	0.492019	0.4792	0.518995		0.528278	0.413164	0.713037	0.286231	0.571236
30	0.921712	0.956873	1.00112	0.757031	0.924909	0.778601	0.985659	0.87909	0.980645	0.829322	0.873727		0.517417	0.794626	0.845574	0.855666	0.555534	0.74251	0.688708	0.672282	0.69125	0.742317		0.799129	0.7028	0.9109	0.590101	0.799062	0.310878	0.789763	0.856279	0.784231	0.740051		0.294113	0.556342	0.554027	0.428647	0.484813	0.517283	0.488671	0.476202	0.511348		0.519615	0.414968	0.699976	0.281876	0.556202
31	0.925104	0.942498	0.996647	0.751322	0.91845	0.779373	0.983091	0.877095	0.978064	0.828592	0.878819		0.509589	0.791724	0.856874	0.843171	0.553236	0.756275	0.669379	0.666922	0.682239	0.738377		0.796816	0.703725	0.905451	0.579996	0.799429	0.304337	0.784402	0.85444	0.789833	0.74189		0.292583	0.548746	0.568281	0.420853	0.483292	0.509447	0.471254	0.476191	0.514889		0.510024	0.416481	0.701316	0.275046	0.555433
32	0.916232	0.939802	0.986587	0.746775	0.909972	0.773661	0.979238	0.879489	0.997419	0.827133	0.873727		0.49726	0.783651	0.87194	0.841017	0.539066	0.753036	0.697864	0.659265	0.679867	0.72892		0.795596	0.70116	0.901915	0.566987	0.783725	0.300656	0.780385	0.86283	0.790352	0.733335		0.287272	0.545046	0.534619	0.417555	0.483428	0.508431	0.471526	0.473813	0.517		0.498909	0.425544	0.695738	0.265492	0.55659
33	0.914405	0.941599	0.97839	0.741489	0.905531	0.770418	0.97667	0.859537	0.974194	0.838804	0.86558		0.489237	0.784786	0.854991	0.846187	0.521065	0.747368	0.663276	0.64778	0.672753	0.732073		0.785474	0.70184	0.90675	0.558491	0.790982	0.285027	0.775162	0.846381	0.782271	0.724242		0.282024	0.545594	0.544878	0.425392	0.478155	0.52729	0.477362	0.475298	0.507452		0.493669	0.413849	0.693427	0.258045	0.551079
34	0.914405	0.944295	0.980626	0.735462	0.893823	0.763625	0.974743	0.861931	0.984516	0.81911	0.87169		0.480039	0.785038	0.845574	0.837139	0.518575	0.737652	0.660224	0.650842	0.665876	0.7171		0.779887	0.712711	0.903157	0.546952	0.788079	0.281347	0.769033	0.837663	0.773793	0.731604		0.275698	0.5409	0.538369	0.423363	0.471254	0.529291	0.479158	0.46336	0.508665		0.482086	0.430831	0.693449	0.248415	0.551427
35	0.908925	0.946092	0.999255	0.729118	0.905531	0.758376	0.976027	0.864326	0.969032	0.816922	0.861507		0.466732	0.787309	0.854991	0.839293	0.507468	0.731984	0.662258	0.64242	0.663979	0.7171		0.776294	0.702048	0.901938	0.533691	0.794719	0.275517	0.760672	0.853641	0.785071	0.724394		0.277562	0.537582	0.546396	0.421138	0.470454	0.523175	0.466293	0.459802	0.505394		0.47811	0.417769	0.693375	0.245356	0.551245
36	0.899008	0.943396	0.993294	0.722034	0.907953	0.756677	0.974529	0.857143	0.978064	0.825675	0.86558		0.463209	0.780875	0.856874	0.811719	0.521065	0.723077	0.659207	0.647014	0.656154	0.708432		0.772779	0.6966	0.889021	0.520053	0.788374	0.276579	0.753332	0.853163	0.785703	0.724244		0.279603	0.534554	0.557091	0.425386	0.467163	0.509287	0.468707	0.460691	0.496904		0.468975	0.405631	0.696737	0.236901	0.54448
37	0.897443	0.945193	1.00745	0.717805	0.905531	0.754362	0.966824	0.85435	0.981936	0.811816	0.856415		0.457143	0.778479	0.86064	0.817751	0.498851	0.712551	0.661241	0.632466	0.65236	0.703704		0.772137	0.696787	0.897065	0.507456	0.786461	0.269638	0.749745	0.860908	0.780354	0.721208		0.271822	0.533449	0.537691	0.429186	0.462985	0.510037	0.454327	0.459016	0.489626		0.459608	0.405568	0.689684	0.232692	0.540047
38	0.891701	0.939802	1.00335	0.712307	0.892208	0.758685	0.966396	0.850758	0.980645	0.800146	0.85947		0.447358	0.778479	0.853107	0.805687	0.439295	0.706883	0.661241	0.624809	0.653545	0.702128		0.766222	0.69772	0.893059	0.494084	0.780137	0.260933	0.745486	0.83782	0.787397	0.706618		0.272993	0.533701	0.493335	0.424607	0.474118	0.523366	0.459575	0.465763	0.501537		0.445792	0.406879	0.686487	0.222624	0.546409
39	0.889353	0.938005	0.996647	0.707761	0.897457	0.756369	0.967894	0.841979	0.952258	0.801605	0.837067		0.437182	0.778226	0.849341	0.811719	0.518192	0.712551	0.681587	0.622512	0.641451	0.693459		0.765181	0.705783	0.887013	0.482755	0.771778	0.265293	0.739577	0.84061	0.777331	0.719879		0.280151	0.522571	0.511633	0.428004	0.459394	0.503349	0.45882	0.457577	0.496789		0.440297	0.414111	0.69035	0.217655	0.539571
40	0.888831	0.952381	0.980253	0.704589	0.896649	0.757758	0.968108	0.84158	0.950968	0.810357	0.828921		0.434247	0.777974	0.86064	0.798794	0.532746	0.702024	0.667345	0.616386	0.634574	0.688731		0.759269	0.705706	0.881521	0.472511	0.767066	0.269304	0.732384	0.840986	0.786706	0.707797		0.2873	0.527478	0.497313	0.417736	0.465142	0.522687	0.450431	0.449321	0.492008		0.431618	0.409534	0.689225	0.214286	0.543359
41	0.883612	0.954178	0.993294	0.70406	0.896245	0.758685	0.971318	0.839186	0.966452	0.797958	0.837067		0.435029	0.775956	0.853107	0.795347	0.527384	0.692308	0.649034	0.609495	0.635997	0.686367		0.752744	0.696095	0.887385	0.462293	0.769724	0.425317	0.729674	0.836172	0.78722	0.702044		0.280804	0.523117	0.511049	0.428588	0.45545	0.506305	0.456966	0.457753	0.49214		0.427515	0.408928	0.684743	0.206853	0.533631
42	0.881002	0.933513	0.999255	0.701205	0.894631	0.761	0.967038	0.840383	0.975484	0.798687	0.826884		0.425832	0.770153	0.824859	0.791469	0.526044	0.683401	0.649034	0.598009	0.639554	0.687943		0.746394	0.691594	0.881765	0.452179	0.755286	0.264143	0.71915	0.838765	0.777309	0.698243		0.290785	0.522368	0.516538	0.407234	0.459936	0.52623	0.447385	0.454799	0.491235		0.413756	0.403656	0.684545	0.205097	0.530861
43	0.878914	0.930818	1.00149	0.704377	0.890997	0.760228	0.967038	0.830806	0.967742	0.793581	0.820774		0.419765	0.769144	0.824859	0.78199	0.521065	0.677733	0.653103	0.591884	0.630069	0.685579		0.743277	0.694709	0.877749	0.440356	0.748305	0.262985	0.710457	0.847959	0.767923	0.707552		0.294648	0.518676	0.491588	0.403086	0.456772	0.502779	0.450271	0.447843	0.493087		0.40248	0.388493	0.683516	0.1995	0.525941
44	0.879958	0.924528	0.995902	0.696553	0.89019	0.760846	0.964683	0.845172	0.978064	0.79504	0.815682		0.41409	0.764854	0.841808	0.788884	0.515894	0.671255	0.633774	0.584992	0.630069	0.679275		0.744229	0.702818	0.873344	0.430887	0.749525	0.267246	0.701802	0.847089	0.773966	0.691363		0.292349	0.515513	0.499767	0.41824	0.452111	0.522532	0.445194	0.447162	0.483814		0.39383	0.396346	0.68849	0.197113	0.518519
45	0.871086	0.938005	0.994039	0.690527	0.893419	0.757604	0.969178	0.847566	0.972903	0.808899	0.825866		0.408415	0.760439	0.834275	0.763895	0.512447	0.646154	0.648016	0.581164	0.618923	0.680851		0.73526	0.69652	0.867308	0.42056	0.744374	0.277816	0.695046	0.841685	0.772469	0.694412		0.290547	0.51371	0.503739	0.395605	0.454331	0.51302	0.448213	0.446065	0.483712		0.388886	0.391206	0.674856	0.189342	0.520309
46	0.867954	0.937107	0.994784	0.685346	0.887767	0.753744	0.968322	0.83759	0.944516	0.786287	0.815682		0.404892	0.753753	0.819209	0.755709	0.504979	0.659919	0.64293	0.578101	0.623903	0.668243		0.73227	0.686758	0.872555	0.408473	0.746215	0.282223	0.690726	0.85056	0.765924	0.680839		0.289041	0.510082	0.475809	0.403668	0.447681	0.496675	0.429749	0.441021	0.478571		0.380925	0.391567	0.683361	0.186235	0.528424
47	0.868215	0.925427	0.985842	0.680376	0.890997	0.753281	0.965539	0.832402	0.978064	0.789934	0.811609		0.400391	0.74959	0.828625	0.751831	0.505745	0.648583	0.652085	0.568147	0.620821	0.672971		0.731851	0.700295	0.868701	0.398622	0.742383	0.281556	0.681023	0.848137	0.764421	0.684212		0.283204	0.506914	0.49574	0.414321	0.452435	0.503592	0.441819	0.435308	0.486726		0.376621	0.401097	0.66736	0.181693	0.53306
48	0.862735	0.93531	0.986215	0.678473	0.883327	0.749575	0.965967	0.835595	0.966452	0.795769	0.806517		0.402544	0.748329	0.832392	0.744076	0.498851	0.637247	0.657172	0.570444	0.617738	0.665879		0.727138	0.678056	0.865169	0.391931	0.733549	0.282861	0.671784	0.829728	0.761637	0.672279		0.285286	0.507355	0.520757	0.410949	0.458621	0.529034	0.442443	0.435515	0.480679		0.366495	0.395714	0.663162	0.178292	0.521277
49	0.85595	0.920036	0.979508	0.672129	0.883327	0.755442	0.961473	0.821628	0.954839	0.792852	0.797352		0.39589	0.749212	0.841808	0.75657	0.499809	0.641296	0.658189	0.567381	0.605407	0.663515		0.725193	0.683446	0.854225	0.381988	0.739101	0.285794	0.663612	0.843282	0.762156	0.684696		0.275565	0.50609	0.497584	0.434829	0.44391	0.498208	0.443814	0.434513	0.471168		0.365071	0.394121	0.669101	0.177249	0.523063
50	0.854906	0.937107	0.981371	0.671284	0.890997	0.749421	0.958904	0.826018	0.970323	0.789934	0.791242		0.390215	0.740886	0.838041	0.728565	0.495787	0.636437	0.659207	0.569678	0.606592	0.656422		0.717449	0.689639	0.867135	0.371822	0.735337	0.278233	0.657875	0.836425	0.768767	0.69267		0.278607	0.503712	0.486729	0.421127	0.44595	0.505303	0.432889	0.430872	0.482875		0.357723	0.386103	0.675728	0.171497	0.521952
51	0.852557	0.932615	0.972429	0.663671	0.897053	0.749267	0.959332	0.822825	0.947097	0.803793	0.793279		0.38317	0.747572	0.804143	0.735459	0.49234	0.636437	0.652085	0.562021	0.603035	0.648542		0.719107	0.682758	0.865394	0.364761	0.733843	0.278361	0.647152	0.832125	0.773472	0.678433		0.273841	0.500755	0.481621	0.42861	0.440358	0.521242	0.436274	0.442861	0.473379		0.351822	0.39212	0.663019	0.168888	0.517168
52	0.848904	0.929919	0.977273	0.660288	0.905531	0.751891	0.95762	0.815243	0.978064	0.80671	0.784114		0.37456	0.740633	0.847458	0.731581	0.483148	0.630769	0.648016	0.55513	0.597581	0.651694		0.707794	0.686737	0.860931	0.356683	0.738122	0.285771	0.637785	0.837193	0.75611	0.687806		0.265196	0.500749	0.508287	0.438634	0.449085	0.50185	0.438792	0.438893	0.472316		0.341843	0.388291	0.671748	0.164763	0.50717
53	0.849948	0.93531	0.974292	0.656904	0.898264	0.74726	0.953339	0.812051	0.966452	0.800146	0.778004		0.366145	0.737732	0.832392	0.72081	0.479127	0.633198	0.658189	0.553599	0.59521	0.643026		0.705393	0.672411	0.856755	0.351097	0.726796	0.296072	0.630027	0.806856	0.76311	0.68047		0.26736	0.498381	0.500567	0.435949	0.449722	0.49565	0.426357	0.422712	0.469034		0.331173	0.398445	0.665012	0.159888	0.508929
54	0.842641	0.928122	0.982489	0.654261	0.895842	0.750347	0.953339	0.810455	0.936774	0.805252	0.773931		0.358513	0.735461	0.828625	0.714347	0.48468	0.62915	0.66531	0.549005	0.583353	0.64539		0.700926	0.682879	0.859281	0.345399	0.727158	0.294892	0.619259	0.828992	0.765816	0.679173		0.26012	0.496534	0.439414	0.42534	0.440333	0.514828	0.419092	0.422192	0.462578		0.324008	0.39093	0.67253	0.15448	0.512207
55	0.840031	0.92363	0.972057	0.650349	0.88696	0.745716	0.95655	0.802474	0.938065	0.793581	0.760692		0.347554	0.733821	0.819209	0.720379	0.477978	0.625911	0.667345	0.55513	0.575053	0.635146		0.696976	0.690106	0.855332	0.337993	0.732075	0.299071	0.610552	0.81831	0.78002	0.682229		0.261501	0.495173	0.451479	0.425991	0.451073	0.494342	0.424816	0.42344	0.46165		0.321436	0.382496	0.664675	0.151941	0.507401
56	0.835856	0.907457	0.968331	0.644745	0.885749	0.747568	0.961473	0.793296	0.943226	0.808899	0.764766		0.346184	0.734578	0.824859	0.704007	0.477786	0.615385	0.670397	0.549005	0.575765	0.631994		0.688765	0.691572	0.852967	0.330665	0.723496	0.302273	0.601855	0.816583	0.778228	0.670157		0.252035	0.486787	0.485013	0.422378	0.442104	0.493947	0.421485	0.425242	0.460925		0.318297	0.385312	0.658038	0.147048	0.504988
57	0.835334	0.902066	0.97839	0.641045	0.89019	0.744172	0.957406	0.794892	0.95871	0.799416	0.757637		0.333855	0.730037	0.826742	0.688927	0.459211	0.614575	0.658189	0.534456	0.572919	0.635934		0.687207	0.674784	0.84145	0.326081	0.725154	0.30234	0.595218	0.817899	0.770254	0.671464		0.259702	0.486885	0.482389	0.419842	0.448244	0.509729	0.413018	0.418407	0.448616		0.314515	0.374403	0.660913	0.14596	0.509625
58	0.82881	0.915544	0.981744	0.639564	0.884941	0.748186	0.956336	0.782522	0.953548	0.793581	0.770876		0.328571	0.727766	0.832392	0.676863	0.457105	0.612955	0.674466	0.531394	0.561062	0.642238		0.684972	0.678181	0.844282	0.318339	0.726855	0.311528	0.586291	0.813857	0.773786	0.665523		0.25014	0.479311	0.482685	0.422318	0.437652	0.507336	0.404924	0.419495	0.454076		0.304261	0.38508	0.659418	0.141759	0.502391
59	0.831941	0.904762	0.986215	0.63745	0.889786	0.742937	0.960616	0.785714	0.95871	0.795769	0.763747		0.327593	0.720575	0.815443	0.672986	0.448296	0.603239	0.672431	0.526799	0.561062	0.639086		0.678807	0.682777	0.840017	0.315329	0.726136	0.309403	0.580942	0.829625	0.773724	0.666659		0.250377	0.480887	0.509329	0.443006	0.446455	0.502405	0.406842	0.41304	0.463725		0.301961	0.390766	0.650644	0.139028	0.50411
60	0.825939	0.911051	0.98845	0.634384	0.877271	0.741084	0.958048	0.781325	0.956129	0.791393	0.754582		0.318982	0.71944	0.830508	0.672555	0.433359	0.60081	0.679552	0.522205	0.550391	0.631994		0.675777	0.682525	0.832677	0.308659	0.731507	0.303993	0.569322	0.827348	0.784169	0.655717		0.245556	0.479475	0.496172	0.446506	0.446374	0.51388	0.409099	0.418666	0.45528		0.295773	0.387179	0.656193	0.135263	0.49798
[truncated: 14 more columns]

[truncated: 78 more sheets: Fig. 2H, Fig. 3B, Fig. 3C, Fig. 3F, Fig. 3H, Fig. 3I, Fig. 4B, Fig. 4C, Fig. 4D, Fig. 4E, Fig. 4G, Fig. 4H, Fig. 5A, Fig. 5D, Fig. 6B, Fig. 6C, Fig. 6D, Fig. 6E, Fig. 6F, Fig. 6G …]
